# Supplementary material for: Going Deeper: Metagenome of a Hadopelagic Microbial Community
Source: PLoS One. 2011 May 24;6(5):e20388. doi: 10.1371/journal.pone.0020388 (PMC3101246; doi:10.1371/journal.pone.0020388)
Supplement: Table S2 — (A) Significantly different transporter classifications (TC IDs) identified between the deep and shallow metagenome comparisons. Highlighted in blue are the TC IDs that were differentially over-represented in the deep metagenomes. (B) Transporter family abundances for the five metagenomes. (XLS) [file pone.0020388.s010.xls]

## Sheet: A. TCID Differential Abundances
Supplementary Table 1. (A) Significantly different transporter classifications (TC IDs) identified between the deep and shallow metagenome comparisons. Highlighted in blue are the TC IDs that were differentially over-represented in the deep metagenomes.
TC ID	Coefficient	AIC	P-value	Adjusted P-value (BH)	Annotation
2.A.6.1.5	2.34346	40.3658	2.02446e-39	7.8144e-36	resistance-nodulation-cell division (RND) superfamily.
3.A.3.5.4	2.91736	36.0649	9.338e-30	1.80223e-26	P-type ATPase (P-ATPase) superfamily.
3.A.1.10.2	-1.1323	33.0118	3.15253e-29	4.05626e-26	ATP-binding cassette (ABC) superfamily.
2.A.6.1.4	2.0568	40.7985	2.00898e-25	1.55093e-22	resistance-nodulation-cell division (RND) superfamily.
3.E.1.6.1	-3.69938	21.6083	1.76085e-25	1.55093e-22	ion-translocating microbial rhodopsin (MR) family.
3.A.11.3.1	-0.991326	45.1824	5.32506e-25	3.42579e-22	bacterial competence-related DNA transformation transporter (DNA-T) family.
2.A.6.1.2	2.1744	35.7164	1.5027e-23	8.2863e-21	resistance-nodulation-cell division (RND) superfamily.
3.A.1.27.1	2.81956	31.0195	2.22469e-23	1.07341e-20	ATP-binding cassette (ABC) superfamily.
2.A.6.1.3	3.18306	39.3192	3.99857e-21	1.71494e-18	resistance-nodulation-cell division (RND) superfamily.
2.A.7.3.7	-1.12835	47.8179	7.80026e-21	3.0109e-18	drug/metabolite transporter (DMT) superfamily.
1.B.18.1.2	-2.06874	38.1303	1.20679e-18	4.23473e-16	outer membrane auxiliary (OMA) protein family.
3.A.1.5.20	0.693891	40.3593	3.32182e-18	1.06852e-15	ATP-binding cassette (ABC) superfamily.
9.B.34.1.1	1.31187	55.2559	9.32967e-18	2.77019e-15	kinase/phosphatase/cyclic-GMP synthase/cyclic di-GMP hydrolase (KPSH) family.
2.A.72.1.1	21.7218	30.9788	1.39653e-17	3.59375e-15	K+ uptake permease (KUP) family.
3.A.7.1.1	3.02054	28.8485	1.31276e-17	3.59375e-15	type IV (Conjugal DNA-protein transfer or VirB) secretory pathway (IVSP) family.
2.A.6.1.1	2.47311	42.5233	2.32975e-17	5.62051e-15	resistance-nodulation-cell division (RND) superfamily.
3.A.1.106.1	-1.11152	44.8658	1.84475e-16	4.18867e-14	ATP-binding cassette (ABC) superfamily.
3.A.7.4.1	2.08445	46.9376	2.85178e-16	6.11549e-14	type IV (Conjugal DNA-protein transfer or VirB) secretory pathway (IVSP) family.
1.A.30.1.1	3.18306	24.3344	3.11177e-16	6.3218e-14	H+- or Na+-translocating bacterial flagellar motor/ExbBD outer membrane transport energizer (Mot/Exb) superfamily.
1.B.42.1.2	-0.800859	47.7927	1.99569e-15	3.85169e-13	outer membrane lipopolysaccharide export porin (LPS-EP) family.
1.B.14.1.13	22.5182	17.0177	1.26532e-14	2.32578e-12	outer membrane receptor (OMR) family.
2.A.6.2.28	-1.34028	39.1779	2.55653e-14	4.48555e-12	resistance-nodulation-cell division (RND) superfamily.
2.A.7.24.5	-1.39371	33.6936	3.37699e-14	5.66748e-12	drug/metabolite transporter (DMT) superfamily.
2.A.7.1.1	-3.13591	22.21	4.5676e-14	7.34622e-12	drug/metabolite transporter (DMT) superfamily.
3.A.1.125.1	-0.702495	40.0544	5.73932e-14	8.86151e-12	ATP-binding cassette (ABC) superfamily.
3.A.1.15.5	-1.03758	30.4373	7.47663e-14	1.10999e-11	ATP-binding cassette (ABC) superfamily.
1.B.14.1.12	2.7776	32.1237	2.27881e-13	3.22235e-11	outer membrane receptor (OMR) family.
3.D.1.5.1	0.629162	52.5977	2.33746e-13	3.22235e-11	H+ or Na+-translocating NADH dehydrogenase (NDH) family.
3.A.15.2.1	0.663321	44.8637	2.50861e-13	3.33904e-11	outer membrane protein secreting main terminal branch (MTB) family.
3.D.1.6.1	-0.615585	44.505	5.88775e-13	7.33119e-11	H+ or Na+-translocating NADH dehydrogenase (NDH) family.
9.B.45.1.3	1.36231	35.7824	5.72421e-13	7.33119e-11	arg/asp/asp (RDD) family.
3.A.1.5.12	0.720628	41.5925	6.50405e-13	7.84551e-11	ATP-binding cassette (ABC) superfamily.
2.A.6.2.30	-0.765775	36.5685	1.97795e-12	2.3136e-10	resistance-nodulation-cell division (RND) superfamily.
2.A.38.1.2	-1.41961	28.8613	3.61021e-12	3.98155e-10	K+ transporter (Trk) family.
3.A.8.1.1	-1.01037	36.6669	3.58628e-12	3.98155e-10	mitochondrial protein translocase (MPT) family.
3.D.3.2.1	-1.55314	27.1346	1.02592e-11	1.10001e-09	proton-translocating quinol:cytochrome c reductase (QCR) superfamily.
2.A.66.4.1	-0.883112	36.0646	1.41412e-11	1.47527e-09	multidrug/oligosaccharidyl-lipid/polysaccharide (MOP) flippase superfamily.
3.A.7.2.1	3.77085	29.9425	3.11527e-11	3.15041e-09	type IV (Conjugal DNA-protein transfer or VirB) secretory pathway (IVSP) family.
3.D.9.1.1	0.707033	40.4535	3.18306e-11	3.15041e-09	H+-translocating F420H2 dehydrogenase (F420H2DH) family.
1.B.33.1.4	-0.821671	51.7231	6.50668e-11	6.27894e-09	outer membrane protein insertion porin (Bam Complex) (OmpIP) family.
1.B.54.1.4	-2.89228	19.1824	7.46629e-11	7.02924e-09	intimin/invasin (Int/Inv) or autotransporter-3 (AT-3) family.
3.A.3.7.1	3.73311	22.8347	7.99104e-11	7.34415e-09	P-type ATPase (P-ATPase) superfamily.
1.C.82.1.1	-0.78345	31.6503	1.67052e-10	1.49958e-08	pore-forming amphipathic helical peptide HP(2-20) (HP2-20) family.
3.A.1.27.3	-0.755528	37.2268	4.31044e-10	3.78143e-08	ATP-binding cassette (ABC) superfamily.
3.A.3.5.20	2.2386	24.9561	4.77456e-10	4.09551e-08	P-type ATPase (P-ATPase) superfamily.
2.A.1.6.8	21.0799	20.9875	5.93148e-10	4.97729e-08	major facilitator superfamily (MFS).
1.A.8.15.1	-1.99591	23.1919	6.97437e-10	5.72789e-08	major intrinsic protein (MIP) family.
1.B.17.1.4	-1.12726	28.9006	1.125e-09	8.86226e-08	outer membrane factor (OMF) family.
3.A.1.4.4	0.989279	32.2297	1.11821e-09	8.86226e-08	ATP-binding cassette (ABC) superfamily.
2.A.76.1.4	-1.78935	25.8644	1.32514e-09	1.02301e-07	resistance to homoserine/threonine (RhtB) family.
2.A.1.30.1	1.55382	51.9616	1.60354e-09	1.21366e-07	major facilitator superfamily (MFS).
2.A.98.1.3	-2.76367	20.4437	1.84784e-09	1.37166e-07	10 TMS putative sulfate exporter (PSE) family.
5.B.4.1.1	-2.74386	18.6706	2.91715e-09	2.12457e-07	plant photosystem I supercomplex (PSI) family.
2.A.6.3.1	1.03463	35.6061	4.43886e-09	3.17296e-07	resistance-nodulation-cell division (RND) superfamily.
2.A.39.3.4	-1.24776	35.7758	4.53323e-09	3.18151e-07	nucleobase:cation symporter-1 (NCS1) family.
3.D.5.1.1	-0.560369	41.8551	5.16902e-09	3.56293e-07	Na+-translocating NADH:quinone dehydrogenase (Na-NDH) family.
9.B.3.1.1	-1.18754	25.5932	7.95265e-09	5.38548e-07	putative bacterial murein precursor exporter (MPE) family.
9.A.2.1.1	3.51953	19.0972	8.78869e-09	5.84902e-07	MerTP mercuric ion (Hg2+) permease (MerTP) family.
3.D.1.1.1	0.784434	38.4713	1.03405e-08	6.76514e-07	H+ or Na+-translocating NADH dehydrogenase (NDH) family.
3.A.1.12.12	22.9174	12.8354	1.13666e-08	7.31251e-07	ATP-binding cassette (ABC) superfamily.
2.A.21.9.2	0.543065	53.9418	1.33383e-08	8.44031e-07	solute:sodium symporter (SSS) family.
2.A.6.4.1	-0.496849	38.7394	1.40869e-08	8.77026e-07	resistance-nodulation-cell division (RND) superfamily.
9.B.14.1.1	-1.01825	29.3218	1.68638e-08	1.03324e-06	putative heme handling protein (HHP) family.
9.A.10.1.5	2.38455	23.2807	1.71668e-08	1.03537e-06	iron/lead transporter (ILT) superfamily.
3.A.1.5.15	0.951936	30.9324	2.15361e-08	1.27891e-06	ATP-binding cassette (ABC) superfamily.
3.A.1.16.1	1.7147	32.3023	2.20622e-08	1.2903e-06	ATP-binding cassette (ABC) superfamily.
3.A.11.1.2	-1.20209	32.0679	2.3013e-08	1.32582e-06	bacterial competence-related DNA transformation transporter (DNA-T) family.
3.A.7.15.1	1.36231	28.2213	2.37172e-08	1.3463e-06	type IV (Conjugal DNA-protein transfer or VirB) secretory pathway (IVSP) family.
3.A.3.6.14	22.8568	12.8971	3.05058e-08	1.70656e-06	P-type ATPase (P-ATPase) superfamily.
2.A.6.2.9	2.55445	25.5106	4.15186e-08	2.28946e-06	resistance-nodulation-cell division (RND) superfamily.
3.D.4.8.1	-0.814952	30.8403	6.24904e-08	3.39736e-06	proton-translocating cytochrome oxidase (COX) superfamily.
2.A.1.6.4	3.36538	17.071	1.46025e-07	7.72132e-06	major facilitator superfamily (MFS).
3.A.7.3.1	3.36538	19.9845	1.46025e-07	7.72132e-06	type IV (Conjugal DNA-protein transfer or VirB) secretory pathway (IVSP) family.
9.A.34.2.1	0.513111	47.9681	1.63323e-07	8.51927e-06	putative type VI symbiosis/virulence secretory pathway (VISP) family.
3.A.1.1.7	-1.27129	28.8908	1.96286e-07	1.01022e-05	ATP-binding cassette (ABC) superfamily.
1.C.57.3.4	-1.13443	33.9935	2.11385e-07	1.07362e-05	clostridial cytotoxin (CCT) family.
2.A.88.1.2	-2.52072	18.2781	2.71872e-07	1.36289e-05	vitamin uptake transporter (VUT or ECF) family.
2.A.6.2.39	1.08681	33.7485	3.3375e-07	1.65163e-05	resistance-nodulation-cell division (RND) superfamily.
5.A.1.2.1	-1.19158	24.73	3.50895e-07	1.7145e-05	disulfide bond oxidoreductase D (DsbD) family.
2.A.75.1.2	-2.0099	19.8941	3.61586e-07	1.74465e-05	L-lysine exporter (LysE) family.
9.A.10.2.1	1.54545	23.3602	4.89182e-07	2.33116e-05	iron/lead transporter (ILT) superfamily.
9.B.28.3.1	-22.3651	13.9166	5.31386e-07	2.5014e-05	putative permease Duf318 family.
3.A.7.7.1	-0.623601	35.8737	6.90491e-07	3.2112e-05	type IV (Conjugal DNA-protein transfer or VirB) secretory pathway (IVSP) family.
2.A.53.3.1	1.16816	27.9551	7.19671e-07	3.30706e-05	sulfate permease (SulP) family.
3.A.1.5.11	0.45042	38.1603	7.44524e-07	3.38101e-05	ATP-binding cassette (ABC) superfamily.
2.A.28.1.2	-1.62213	24.0774	7.9805e-07	3.58195e-05	bile acid:Na+ symporter (BASS) family.
2.A.4.1.3	1.40455	24.5751	8.64742e-07	3.83667e-05	cation diffusion facilitator (CDF) family.
3.A.1.106.3	1.06638	35.0793	9.51619e-07	4.17415e-05	ATP-binding cassette (ABC) superfamily.
1.A.11.2.3	-1.05518	26.5264	1.21156e-06	5.25463e-05	ammonia transporter channel (Amt) family.
3.A.1.120.6	0.777961	32.6794	1.66569e-06	7.14394e-05	ATP-binding cassette (ABC) superfamily.
9.B.14.1.2	-0.826726	38.7506	1.72229e-06	7.30555e-05	putative heme handling protein (HHP) family.
9.B.35.2.1	-1.23671	28.1527	2.9673e-06	0.000124498	putative thyronine-transporting transthyretin family.
3.A.1.6.1	1.19169	26.2108	3.11247e-06	0.000129184	ATP-binding cassette (ABC) superfamily.
3.A.1.1.32	-1.54937	32.296	3.62672e-06	0.000147359	ATP-binding cassette (ABC) superfamily.
9.B.3.1.2	-0.690495	31.2222	3.62459e-06	0.000147359	putative bacterial murein precursor exporter (MPE) family.
2.A.6.2.16	1.60999	30.4113	3.86335e-06	0.000155339	resistance-nodulation-cell division (RND) superfamily.
1.B.17.2.2	22.4821	14.2225	4.38411e-06	0.000169227	outer membrane factor (OMF) family.
1.B.9.1.1	21.4821	14.1026	4.38411e-06	0.000169227	FadL outer membrane protein (FadL) family.
2.A.23.1.3	22.4821	12.3774	4.38411e-06	0.000169227	dicarboxylate/amino acid:cation (Na+ or H+) symporter (DAACS) family.
2.A.6.2.1	20.4821	17.4048	4.38411e-06	0.000169227	resistance-nodulation-cell division (RND) superfamily.
2.A.4.7.1	1.40657	24.9583	4.4426e-06	0.000169787	cation diffusion facilitator (CDF) family.
2.A.80.1.1	0.556237	36.842	5.05329e-06	0.000189376	tricarboxylate transporter (TTT) family.
3.D.1.3.1	0.556237	40.6122	5.05329e-06	0.000189376	H+ or Na+-translocating NADH dehydrogenase (NDH) family.
2.A.64.1.1	-0.69437	37.444	5.94987e-06	0.000220832	twin arginine targeting (Tat) family.
2.A.6.2.34	3.11407	19.7869	6.08918e-06	0.000221738	resistance-nodulation-cell division (RND) superfamily.
3.A.1.4.1	0.363609	37.1125	6.03919e-06	0.000221738	ATP-binding cassette (ABC) superfamily.
4.B.1.1.4	-2.32835	18.2161	6.22189e-06	0.000224453	nicotinamide ribonucleoside (NR) uptake permease (PnuC) family.
3.E.2.2.1	-2.85719	16.5588	6.62619e-06	0.000236825	photosynthetic reaction center (PRC) family.
2.A.34.1.2	-2.03729	20.6505	6.88082e-06	0.00024275	NhaB Na+:H+ antiporter (NhaB) family.
3.A.1.5.18	0.851063	27.8497	6.91774e-06	0.00024275	ATP-binding cassette (ABC) superfamily.
5.A.3.1.1	2.26677	23.6593	7.02622e-06	0.000244335	prokaryotic molybdopterin-containing oxidoreductase (PMO) family.
9.B.14.2.2	-1.05346	27.0205	7.30713e-06	0.000251835	putative heme handling protein (HHP) family.
2.A.1.26.1	-1.22974	24.3091	8.31039e-06	0.000283877	major facilitator superfamily (MFS).
3.A.1.5.5	1.50463	21.664	9.79143e-06	0.000328652	ATP-binding cassette (ABC) superfamily.
3.A.3.5.15	1.33246	23.8272	9.7645e-06	0.000328652	P-type ATPase (P-ATPase) superfamily.
9.A.34.1.1	0.320861	51.0955	1.06999e-05	0.000355783	putative type VI symbiosis/virulence secretory pathway (VISP) family.
9.B.10.1.1	-0.660642	33.855	1.07841e-05	0.000355783	putative tripartite Zn2+ transporter (TZT) family.
1.B.25.1.10	21.3868	13.3673	1.19458e-05	0.000390768	outer membrane porin (OPr) family.
9.A.10.1.1	1.61445	22.6127	1.23234e-05	0.000399733	iron/lead transporter (ILT) superfamily.
3.A.1.102.1	-0.873543	28.4758	1.26898e-05	0.000408187	ATP-binding cassette (ABC) superfamily.
2.A.1.3.36	3.03996	18.1355	1.5413e-05	0.000491688	major facilitator superfamily (MFS).
9.A.8.1.6	1.53588	23.306	1.57194e-05	0.000497351	ferrous iron uptake (FeoB) family.
3.A.2.2.4	-2.78309	15.9157	1.69066e-05	0.000530565	H+- or Na+-translocating F-type V-type and A-type ATPase (F-ATPase) superfamily.
1.B.23.1.1	-20.0515	25.537	1.81307e-05	0.000559875	cyanobacterial porin (CBP) family.
2.A.15.2.1	-25.0515	12.2278	1.81307e-05	0.000559875	betaine/carnitine/choline transporter (BCCT) family.
1.B.14.6.1	-0.750352	27.4012	2.00151e-05	0.00061316	outer membrane receptor (OMR) family.
2.A.88.2.1	-2.23304	20.4333	2.34442e-05	0.000712555	vitamin uptake transporter (VUT or ECF) family.
9.A.14.1.1	-1.95274	19.0726	2.43892e-05	0.000735486	nuclear pore complex (NPC) family.
3.A.1.4.5	0.564357	31.9526	2.5656e-05	0.00076769	ATP-binding cassette (ABC) superfamily.
2.A.6.2.21	1.97909	18.3028	2.84899e-05	0.00084593	resistance-nodulation-cell division (RND) superfamily.
3.A.1.105.4	0.854501	29.7704	3.1745e-05	0.000935387	ATP-binding cassette (ABC) superfamily.
2.A.6.2.13	21.2814	14.8165	3.26883e-05	0.000948697	resistance-nodulation-cell division (RND) superfamily.
2.A.93.1.4	23.2814	11.3634	3.26883e-05	0.000948697	unknown BART superfamily-1 (UBS1) family.
2.A.59.1.2	2.14899	20.2576	3.73323e-05	0.00106743	arsenical resistance-3 (ACR3) family.
3.A.4.1.1	2.14899	19.9133	3.73323e-05	0.00106743	arsenite-antimonite (ArsAB) efflux family.
3.A.7.14.1	2.95992	15.7834	3.89362e-05	0.0011051	type IV (Conjugal DNA-protein transfer or VirB) secretory pathway (IVSP) family.
2.A.38.1.3	-0.541627	32.0134	4.30625e-05	0.00121329	K+ transporter (Trk) family.
2.A.63.1.1	1.37295	23.8522	4.43526e-05	0.00124059	monovalent cation (K+ or Na+):proton antiporter-3 (CPA3) family.
3.A.1.132.3	-0.491673	31.7284	4.49051e-05	0.00124701	ATP-binding cassette (ABC) superfamily.
2.A.63.1.4	1.13999	26.03	4.64541e-05	0.00128081	monovalent cation (K+ or Na+):proton antiporter-3 (CPA3) family.
1.A.9.9.1	-20.9402	17.1149	5.01646e-05	0.00136516	neurotransmitter receptor cys loop ligand-gated ion channel (LIC) family.
1.B.22.2.1	-0.878131	25.8287	5.02207e-05	0.00136516	outer bacterial membrane secretin family.
2.A.56.1.2	0.880477	26.3121	5.55511e-05	0.00149949	tripartite ATP-independent periplasmic transporter (TRAP-T) family.
2.A.1.14.22	-1.89211	20.3613	5.62349e-05	0.00150741	major facilitator superfamily (MFS).
3.D.4.3.1	1.67898	20.9601	6.14884e-05	0.00163686	proton-translocating cytochrome oxidase (COX) superfamily.
3.A.3.5.27	1.92193	18.0648	6.29884e-05	0.00166531	P-type ATPase (P-ATPase) superfamily.
3.A.1.17.2	1.16816	24.2763	7.34628e-05	0.00192902	ATP-binding cassette (ABC) superfamily.
3.A.11.1.1	1.111	36.648	8.20639e-05	0.00214031	bacterial competence-related DNA transformation transporter (DNA-T) family.
2.A.1.6.2	23.1636	10.9184	8.9912e-05	0.00231374	major facilitator superfamily (MFS).
2.A.67.4.1	22.1636	11.9303	8.9912e-05	0.00231374	oligopeptide transporter (OPT) family.
2.A.4.1.1	2.87291	17.4441	9.81365e-05	0.00249215	cation diffusion facilitator (CDF) family.
3.A.11.2.1	2.87291	15.1227	9.81365e-05	0.00249215	bacterial competence-related DNA transformation transporter (DNA-T) family.
2.A.86.1.5	-0.663447	33.8344	0.000100385	0.00253258	autoinducer-2 exporter (AI-2E) family (Formerly the PerM family TC #9.B.22).
2.A.1.3.15	2.34681	16.065	0.00010318	0.0025862	major facilitator superfamily (MFS).
1.A.11.1.4	0.671126	35.0378	0.000114525	0.00285205	ammonia transporter channel (Amt) family.
1.B.33.1.1	-0.529782	34.6512	0.000118641	0.0029356	outer membrane protein insertion porin (Bam Complex) (OmpIP) family.
3.A.5.2.2	0.447983	58.4759	0.000126287	0.00310488	general secretory pathway (Sec) family.
3.A.6.1.1	0.730945	28.7229	0.000134024	0.00327426	type III (Virulence-related) secretory pathway (IIISP) family.
2.A.66.1.2	-2.08994	18.302	0.00013498	0.00327687	multidrug/oligosaccharidyl-lipid/polysaccharide (MOP) flippase superfamily.
3.A.1.1.12	-1.27419	22.0746	0.000138449	0.00334009	ATP-binding cassette (ABC) superfamily.
5.A.1.5.1	-0.862493	27.5755	0.000149821	0.003592	disulfide bond oxidoreductase D (DsbD) family.
3.A.1.16.2	1.03463	25.0934	0.000152416	0.00363164	ATP-binding cassette (ABC) superfamily.
3.A.18.1.1	0.323644	44.3923	0.000156023	0.00369478	nuclear mRNA exporter (mRNA-E) family.
9.B.32.1.3	-0.412292	49.7881	0.000164178	0.00386419	putative vectorial glycosyl polymerization (VGP) family.
1.B.14.8.1	-0.337889	35.2214	0.000192202	0.00449637	outer membrane receptor (OMR) family.
2.A.1.25.3	-1.25221	26.7161	0.000194871	0.00453133	major facilitator superfamily (MFS).
3.D.3.1.1	-0.667661	29.5794	0.000197512	0.00456524	proton-translocating quinol:cytochrome c reductase (QCR) superfamily.
3.A.1.5.19	0.714684	31.3482	0.000201083	0.00462013	ATP-binding cassette (ABC) superfamily.
3.A.1.3.11	1.16816	22.7623	0.000208314	0.00472995	ATP-binding cassette (ABC) superfamily.
9.A.4.2.1	-2.05072	20.1159	0.000208287	0.00472995	YggT or fanciful K+ uptake-B (FkuB YggT) family.
2.A.1.52.1	-23.7461	11.7988	0.000233486	0.00522229	major facilitator superfamily (MFS).
2.A.75.1.1	-23.7461	11.7988	0.000233486	0.00522229	L-lysine exporter (LysE) family.
3.A.2.3.1	0.837917	31.4289	0.000234056	0.00522229	H+- or Na+-translocating F-type V-type and A-type ATPase (F-ATPase) superfamily.
1.B.14.12.1	0.739163	40.6649	0.000248966	0.00535688	outer membrane receptor (OMR) family.
1.B.5.1.1	2.7776	17.3685	0.000246697	0.00535688	pseudomonas OprP porin (POP) family.
2.A.1.59.1	2.7776	15.1007	0.000246697	0.00535688	major facilitator superfamily (MFS).
2.A.36.6.3	2.7776	14.817	0.000246697	0.00535688	monovalent cation:proton antiporter-1 (CPA1) family.
2.A.40.6.2	22.0301	13.6453	0.00024891	0.00535688	nucleobase:cation symporter-2 (NCS2) family.
3.A.1.5.4	0.868916	31.4393	0.000249803	0.00535688	ATP-binding cassette (ABC) superfamily.
5.A.3.9.1	20.0301	19.9588	0.00024891	0.00535688	prokaryotic molybdopterin-containing oxidoreductase (PMO) family.
3.A.1.5.2	0.503722	39.8165	0.000287769	0.00613695	ATP-binding cassette (ABC) superfamily.
3.A.1.19.1	-0.846744	25.4953	0.000295698	0.0062714	ATP-binding cassette (ABC) superfamily.
3.D.1.2.1	-0.191984	59.4618	0.000313738	0.00661765	H+ or Na+-translocating NADH dehydrogenase (NDH) family.
1.A.1.14.1	-2.0099	19.9304	0.000320845	0.00669439	voltage-gated ion channel (VIC) superfamily.
3.A.1.107.2	-2.0099	17.2144	0.000320845	0.00669439	ATP-binding cassette (ABC) superfamily.
3.A.3.5.18	1.47354	28.376	0.000327313	0.0067563	P-type ATPase (P-ATPase) superfamily.
3.D.6.1.1	1.20898	23.2949	0.000326925	0.0067563	putative ion (H+ or Na+)-translocating NADH:ferredoxin oxidoreductase (NFO) family.
2.A.21.9.1	0.273762	51.4775	0.000348508	0.00715553	solute:sodium symporter (SSS) family.
2.A.37.1.1	1.09917	31.3128	0.000391847	0.00800281	monovalent cation:proton antiporter-2 (CPA2) family.
4.C.1.1.5	-1.26796	20.7075	0.000396982	0.008065	proposed fatty acid transporter (FAT) family.
2.A.3.8.12	1.63816	23.7486	0.000416161	0.00841037	amino acid-polyamine-organocation (APC) family.
1.B.14.1.11	1.01863	31.1519	0.000428367	0.00861196	outer membrane receptor (OMR) family.
8.A.30.1.1	-2.46943	15.3707	0.000440325	0.00880651	Nedd4-family interacting protein-2 (Nedd4) family.
1.B.14.1.8	1.26347	22.3898	0.000504111	0.0100302	outer membrane receptor (OMR) family.
5.A.3.2.1	0.56904	33.0199	0.000537415	0.0106381	prokaryotic molybdopterin-containing oxidoreductase (PMO) family.
3.A.1.5.17	0.411833	33.599	0.000550358	0.0108387	ATP-binding cassette (ABC) superfamily.
2.A.6.2.6	2.17976	16.9706	0.000573201	0.0111669	resistance-nodulation-cell division (RND) superfamily.
3.A.10.2.4	2.17976	17.8554	0.000573201	0.0111669	H+-translocating pyrophosphatase (H+-PPase) family.
3.A.9.1.1	0.240611	99.6634	0.000575705	0.0111669	chloroplast envelope protein translocase (CEPT or tic-Toc) family.
3.D.4.6.1	-0.377331	32.3352	0.000589431	0.011376	proton-translocating cytochrome oxidase (COX) superfamily.
3.A.3.2.4	2.67224	18.9753	0.00061824	0.0117557	P-type ATPase (P-ATPase) superfamily.
5.A.1.1.1	-0.911283	23.8044	0.000615772	0.0117557	disulfide bond oxidoreductase D (DsbD) family.
9.B.59.1.1	2.67224	18.2487	0.00061824	0.0117557	putative peptide transporter carbon starvation CstA family.
3.A.1.17.5	1.41947	20.7263	0.000648275	0.0122664	ATP-binding cassette (ABC) superfamily.
1.B.1.4.2	-19.5919	19.5553	0.000657382	0.012378	general bacterial porin (GBP) family.
1.A.22.1.4	20.876	12.6504	0.000694782	0.012532	large conductance mechanosensitive ion channel (MscL) family.
1.B.25.1.2	20.876	12.6504	0.000694782	0.012532	outer membrane porin (OPr) family.
2.A.1.42.1	20.876	12.6504	0.000694782	0.012532	major facilitator superfamily (MFS).
2.A.7.3.6	21.876	10.5605	0.000694782	0.012532	drug/metabolite transporter (DMT) superfamily.
2.A.9.2.2	22.876	10.2216	0.000694782	0.012532	cytochrome oxidase biogenesis (Oxa1) family.
3.A.1.14.6	22.876	10.2216	0.000694782	0.012532	ATP-binding cassette (ABC) superfamily.
5.A.1.4.1	20.876	13.209	0.000694782	0.012532	disulfide bond oxidoreductase D (DsbD) family.
9.A.41.1.2	21.876	11.1399	0.000694782	0.012532	capsular polysaccharide exporter (CPS-E) family.
9.B.20.1.1	22.876	10.2216	0.000694782	0.012532	putative Mg2+ transporter-C (MgtC) family.
2.A.78.1.3	-1.50599	19.441	0.000758269	0.0136136	branched chain amino acid exporter (LIV-E) family.
3.A.1.6.2	-0.679481	28.7423	0.000771279	0.013783	ATP-binding cassette (ABC) superfamily.
3.B.1.1.5	-0.277325	42.1204	0.00088736	0.0157844	Na+-transporting carboxylic acid decarboxylase (NaT-DC) family.
2.A.14.2.1	1.86131	19.0628	0.000963855	0.0170664	lactate permease (LctP) family.
2.A.7.1.3	-1.64525	18.7378	0.00098114	0.0172145	drug/metabolite transporter (DMT) superfamily.
9.B.14.2.3	-0.800057	25.8281	0.00097846	0.0172145	putative heme handling protein (HHP) family.
1.B.14.12.2	0.562023	39.7596	0.00100228	0.0175058	outer membrane receptor (OMR) family.
9.B.31.1.1	-0.552983	39.4693	0.00106305	0.0184836	YqiH family.
2.A.19.3.3	-23.5049	11.1893	0.00110736	0.0189133	Ca2+:cation antiporter (CaCA) family.
3.A.1.1.13	-22.5049	12.0436	0.00110736	0.0189133	ATP-binding cassette (ABC) superfamily.
4.A.2.1.5	-22.5049	12.0436	0.00110736	0.0189133	PTS fructose-mannitol (Fru) family.
4.A.4.1.1	-22.5049	12.0436	0.00110736	0.0189133	PTS glucitol (Gut) family.
9.A.8.1.4	1.08812	21.8402	0.00112286	0.0190935	ferrous iron uptake (FeoB) family.
3.D.3.3.1	-1.25959	19.6245	0.00114926	0.0194568	proton-translocating quinol:cytochrome c reductase (QCR) superfamily.
2.A.62.1.1	-1.87636	16.6992	0.00115891	0.0195344	NhaD Na+:H+ antiporter (NhaD) family.
5.A.3.11.2	-0.700562	29.2632	0.00121592	0.0204063	prokaryotic molybdopterin-containing oxidoreductase (PMO) family.
3.A.1.109.3	-0.81891	24.4949	0.00134631	0.0222084	ATP-binding cassette (ABC) superfamily.
3.A.15.1.1	0.475011	32.2471	0.00134253	0.0222084	outer membrane protein secreting main terminal branch (MTB) family.
3.A.3.5.5	2.08445	17.1495	0.00133551	0.0222084	P-type ATPase (P-ATPase) superfamily.
3.A.5.7.1	2.08445	20.6026	0.00133551	0.0222084	general secretory pathway (Sec) family.
2.A.7.7.1	-0.977241	29.5699	0.00140269	0.0230399	drug/metabolite transporter (DMT) superfamily.
1.A.11.2.5	-0.911283	23.5661	0.0014321	0.0234233	ammonia transporter channel (Amt) family.
2.A.2.3.6	-1.60443	18.2942	0.00146136	0.0238011	glycoside-pentoside-hexuronide (GPH):cation symporter family.
1.B.1.6.1	2.55445	17.937	0.00154368	0.0248276	general bacterial porin (GBP) family.
1.B.14.9.1	2.55445	15.2717	0.00154368	0.0248276	outer membrane receptor (OMR) family.
2.A.36.7.1	2.55445	20.2018	0.00154368	0.0248276	monovalent cation:proton antiporter-1 (CPA1) family.
2.A.1.14.25	1.22223	25.1155	0.00159419	0.0255334	major facilitator superfamily (MFS).
2.A.1.40.2	-0.724406	27.6452	0.00160158	0.0255458	major facilitator superfamily (MFS).
9.B.18.1.1	-0.659968	30.3508	0.00170467	0.0270783	SecDF-associated single transmembrane protein YajC family.
2.A.2.3.2	-1.82757	16.8099	0.00177018	0.0278893	glycoside-pentoside-hexuronide (GPH):cation symporter family.
2.A.3.5.1	1.50463	19.8857	0.0017682	0.0278893	amino acid-polyamine-organocation (APC) family.
2.A.9.3.1	-0.41942	31.2918	0.00180003	0.0282444	cytochrome oxidase biogenesis (Oxa1) family.
3.A.1.12.4	1.12164	22.3983	0.00182627	0.02854	ATP-binding cassette (ABC) superfamily.
1.A.1.14.3	-22.4096	11.2403	0.00187129	0.0290087	voltage-gated ion channel (VIC) superfamily.
2.A.1.62.1	-21.4096	12.2689	0.00187129	0.0290087	major facilitator superfamily (MFS).
2.A.37.1.3	1.08115	21.3263	0.00190865	0.0294696	monovalent cation:proton antiporter-2 (CPA2) family.
1.B.19.1.1	22.6936	9.91624	0.00196071	0.0297966	glucose-selective OprB porin (OprB) family.
2.A.35.3.1	21.6936	13.4767	0.00196071	0.0297966	NhaC Na+:H+ antiporter (NhaC) family.
2.A.36.4.1	20.6936	11.6414	0.00196071	0.0297966	monovalent cation:proton antiporter-1 (CPA1) family.
2.A.51.1.3	22.6936	9.91624	0.00196071	0.0297966	chromate ion transporter (CHR) family.
1.A.11.1.1	1.3913	19.2667	0.00213048	0.0317516	ammonia transporter channel (Amt) family.
1.B.14.1.3	1.77429	22.3145	0.00212027	0.0317516	outer membrane receptor (OMR) family.
2.A.1.3.5	1.3913	21.3753	0.00213048	0.0317516	major facilitator superfamily (MFS).
2.A.6.2.15	1.77429	16.7816	0.00212027	0.0317516	resistance-nodulation-cell division (RND) superfamily.
9.B.50.1.2	1.77429	21.1189	0.00212027	0.0317516	unknown IT-3 (UIT3) family.
1.F.1.1.1	-1.56187	17.3824	0.00217002	0.032093	synaptosomal vesicle fusion pore (SVF-Pore) family.
2.A.1.60.1	-1.56187	19.7018	0.00217002	0.032093	major facilitator superfamily (MFS).
2.A.76.1.2	-1.39679	18.5733	0.00234891	0.0346061	resistance to homoserine/threonine (RhtB) family.
1.B.33.1.3	-0.290608	42.7018	0.00254073	0.0372898	outer membrane protein insertion porin (Bam Complex) (OmpIP) family.
2.A.1.24.1	-1.05646	21.5534	0.00269659	0.0394274	major facilitator superfamily (MFS).
1.A.11.2.7	-0.679954	32.7707	0.00272391	0.0395275	ammonia transporter channel (Amt) family.
2.A.66.1.4	-0.679954	29.9641	0.00272391	0.0395275	multidrug/oligosaccharidyl-lipid/polysaccharide (MOP) flippase superfamily.
2.A.33.1.1	1.16816	21.8303	0.00294341	0.0425526	NhaA Na+:H+ antiporter (NhaA) family.
9.A.8.1.3	-1.10544	24.0027	0.00296895	0.0427617	ferrous iron uptake (FeoB) family.
8.A.5.1.3	-0.312013	47.8029	0.0030047	0.0431158	voltage-gated K+ channel beta-subunit (Kvbeta) family.
1.B.6.1.1	1.97909	17.939	0.00308246	0.0435835	OmpA-OmpF porin (OOP) family.
2.A.1.8.2	1.97909	15.3645	0.00308246	0.0435835	major facilitator superfamily (MFS).
2.A.6.2.12	1.97909	17.9131	0.00308246	0.0435835	resistance-nodulation-cell division (RND) superfamily.
3.D.4.2.1	1.97909	16.4592	0.00308246	0.0435835	proton-translocating cytochrome oxidase (COX) superfamily.
1.A.1.2.11	-22.3043	11.5373	0.00317421	0.0439156	voltage-gated ion channel (VIC) superfamily.
1.A.5.4.1	-21.3043	13.1412	0.00317421	0.0439156	polycystin cation channel (PCC) family.
2.A.7.1.7	-23.3043	10.817	0.00317421	0.0439156	drug/metabolite transporter (DMT) superfamily.
3.A.1.3.9	1.11687	20.8246	0.00312061	0.0439156	ATP-binding cassette (ABC) superfamily.
4.B.1.1.1	-21.3043	11.8092	0.00317421	0.0439156	nicotinamide ribonucleoside (NR) uptake permease (PnuC) family.
5.A.2.1.1	-21.3043	13.1412	0.00317421	0.0439156	disulfide bond oxidoreductase B (DsbB) family.
9.A.50.1.1	-1.51742	17.2979	0.00321182	0.0442773	nuclear t-RNA exporter (t-Exporter) family.
1.B.14.6.2	-0.571776	41.8765	0.00324083	0.0445182	outer membrane receptor (OMR) family.

## Sheet: B. TC Family Assignments
Supplementary Table 1. (B) Transporter family abundances for the five metagenomes.
	PRT	HOT4000	DeepMed	GS00c	GS00d
(Salt or low Temperature) stress-induced hydrophobic peptide (SHP) family.	2	0	0	2	0
1.A.34 the bacillus gap junction-like channel-forming complex (GJ-CC) family.	27	22	3	64	61
10 TMS putative sulfate exporter (PSE) family.	5	2	0	35	42
2-hydroxycarboxylate transporter (2-HCT) family.	1	0	0	0	0
2-keto-3-deoxygluconate transporter (KDGT) family.	1	0	0	0	0
4 TMS GlpM family.	0	0	0	0	0
4 TMS multidrug endosomal transporter (MET) family.	0	0	0	0	0
4 TMS YbhQ family.	0	0	1	0	0
6TMS neutral amino acid transporter (NAAT) family.	12	4	1	19	9
6TMS Ni2+ uptake transporter (HupE-UreJ) family.	3	2	0	10	7
ABC bacteriocin exporter accessory protein (BEA) family.	0	0	0	0	0
acid resistance membrane protein (HdeD) family.	0	0	0	0	0
acid-fast bacterial, outer membrane porin (AFB-OMP) family.	0	0	0	0	0
acyl-CoA thioesterase (AcoT) family.	12	6	0	17	13
acyltransferase-3/putative acetyl-CoA transporter (ATAT) family.	0	1	0	2	6
aerolysin channel-forming toxin (Aerolysin) family.	0	0	0	0	0
agrobacterial VirE2 target host cell membrane anion channel (VirE2) family.	0	0	0	0	0
alanine or glycine:cation symporter (AGCS) family.	76	34	4	102	72
alginate export porin (AEP) family.	0	0	0	0	0
alpha-hemolysin channel-forming toxin (alphaHL) family.	0	0	0	0	0
alpha-KTx15 scorpion toxin (alpha-KTx15) family.	0	0	0	0	0
alpha-latrotoxin family.	9	4	0	7	9
amino acid-polyamine-organocation (APC) family.	94	41	3	62	31
amino acid/auxin permease (AAAP) family.	0	0	0	4	1
ammonia transporter channel (Amt) family.	127	43	6	155	152
amoebapore family.	0	0	0	0	0
amphipathic peptide mastoparan family.	0	0	0	0	0
amyloid beta,-protein peptide (Abeta,PP) family.	0	0	0	0	1
anaplasma P44 (A-P44) porin family.	0	0	0	0	0
animal nonclassical protein secretion (NPS) family.	3	5	0	2	1
anion channel tweety family.	0	0	0	0	0
anion channel-forming bestrophin family.	0	0	0	0	1
anion exchanger (AE) family.	1	0	0	2	1
ankyrin family.	65	68	6	95	116
annexin family.	0	0	0	3	1
arenicin family.	0	0	0	0	0
arg/asp/asp (RDD) family.	47	40	3	23	16
aromatic acid exporter (ArAE) family.	9	3	0	2	0
ArpQ holin family.	0	0	0	0	0
arsenical resistance-3 (ACR3) family.	26	5	0	15	11
arsenite-antimonite (ArsAB) efflux family.	12	4	0	3	0
arsenite-antimonite (ArsB) efflux family.	16	9	1	10	7
aspartate:alanine exchanger (AAEx) family.	1	0	0	0	0
ATP exporter (ATP-E) family.	0	0	0	3	2
ATP-binding cassette (ABC) superfamily.	5530	2438	215	6356	6117
ATP-gated P2X receptor cation channel (P2X Receptor) family.	0	0	0	0	0
ATP:ADP antiporter (AAA) family.	7	5	1	26	17
autoinducer-2 exporter (AI-2E) family (Formerly the PerM family, TC #9.B.22).	39	25	3	98	98
autotransporter-1 (AT-1) family.	33	16	2	31	34
autotransporter-2 (AT-2) family.	2	1	0	2	10
auxiliary nutrient transporter (ANT) family.	0	0	0	0	0
auxin efflux carrier (AEC) family.	2	0	0	4	2
avian reovirus p10 viroporin (p10) family.	0	0	0	0	0
bacillus phage phi29 (a Podovirus) DNA ejection system (phi29-E) family.	0	0	0	0	0
bacillus spore morphogenesis and germination holin (BSH) family.	0	0	0	0	0
bacillus subtilis phi29 holin family.	0	0	0	0	0
bacterial competence-related DNA transformation transporter (DNA-T) family.	91	85	9	298	314
bacterial porin, OmpW family.	4	3	0	5	1
bacterial type III-target cell pore (IIITCP) family.	0	0	0	0	0
bactericidal permeability increasing protein (BPIP) family.	0	0	0	0	0
bacteriocin 41 immunity protein (Bac41IP) family.	0	0	0	0	0
bacteriocin AS-48 cyclic polypeptide (Bacteriocin AS-48) family.	0	0	0	0	0
bacteriocin immunity protein (BIP) family.	0	0	0	0	0
bacterophase dp-1 holin (Dp-1 Holin) family.	0	0	0	0	0
basigin family.	0	0	0	0	0
bcl-2 (Bcl-2) family.	0	0	0	0	0
BCL2/adenovirus E1B-interacting protein 3 (BNip3) family.	0	0	0	0	0
benzoate:H+ symporter (BenE) family.	6	1	0	4	3
beta-amyloid cleaving enzyme (BACE1) family.	0	0	0	1	1
betaine/carnitine/choline transporter (BCCT) family.	40	12	0	53	42
bile acid:Na+ symporter (BASS) family.	10	9	0	48	51
bilirubin transporter (BRT) family.	0	0	0	0	0
BlyA holin family.	0	0	0	0	0
borrelia porin p13 (BP-p13) family.	0	0	0	0	0
botulinum and tetanus toxin (BTT) family.	0	0	0	0	0
branched chain amino acid exporter (LIV-E) family.	3	2	0	12	18
branched chain amino acid:cation symporter (LIVCS) family.	3	0	0	0	0
brucella-rhizobium porin (BRP) family.	5	2	0	0	1
bursal disease virus pore-forming peptide, Pep46 family.	0	0	0	0	0
C-type natriuretic peptide (CNP) family.	0	0	0	0	0
C4-dicarboxylate uptake (Dcu) family.	0	0	0	0	1
C4-dicarboxylate uptake C (DcuC) family.	0	0	0	0	0
Ca+ channel auxiliary subunit gamma1-gamma8 (CCAgamma) family.	0	0	0	0	0
Ca2+ channel auxiliary subunit alpha2delta types 1-4 (CCA-alpha2delta) family.	1	4	1	2	1
Ca2+ channel auxiliary subunit beta types 1-4 (CCA-beta) family.	0	0	0	0	0
Ca2+ channel-targeting spider toxin (CST) family.	0	0	0	0	0
Ca2+ homeostasis protein (CHP) family.	0	0	0	0	0
Ca2+ release-activated Ca2+ (CRAC) channel (CRAC-C) family.	0	0	0	1	0
Ca2+-activated K+ channel auxiliary subunit slowpoke-beta (Slobeta) family.	0	0	0	0	0
Ca2+-dependent phospholipid scramblase family.	4	1	0	2	1
Ca2+:cation antiporter (CaCA) family.	56	45	1	114	92
cadmium resistance (CadD) family.	0	0	0	0	0
cadmium tolerance efflux pump (CTEP) family.	0	0	0	0	0
calcium-dependent chloride channel (Ca-ClC) family.	0	0	0	5	6
camphor resistance (CrcB) family.	4	1	1	12	11
campylobacter jejuni major outer membrane porin (MomP) family.	0	0	0	0	0
canalicular bile acid transporter (C-BAT) family.	0	0	0	0	0
capsular polysaccharide exporter (CPS-E) family.	31	12	3	19	18
carnitine O-acyl transferase (CrAT) family.	0	0	0	0	0
carnocyclin A (Carnocyclin) family.	0	0	0	0	0
cathelicidin family.	0	0	0	1	0
cation channel-forming heat shock protein-70 (Hsp70) family.	129	36	9	117	129
cation diffusion facilitator (CDF) family.	73	36	1	32	15
cation-chloride cotransporter (CCC) family.	5	0	0	4	6
CD20 Ca2+ channel (CD20) family.	0	0	0	0	0
cecropin family.	0	0	0	0	0
channel-forming bacillus anthracis protective antigen (BAPA) family.	0	2	0	1	1
channel-forming colicin family.	0	0	0	0	0
channel-forming colicin V family.	0	0	0	0	0
channel-forming delta-endotoxin insecticidal crystal protein (ICP) family.	0	0	0	0	0
channel-forming epsilon,-toxin (epsilon,-toxin) family.	0	0	0	0	0
channel-forming histatin antimicrobial peptide (Histatin) family.	0	0	0	0	0
channel-forming leukocidin cytotoxin (Ctx) family.	0	0	0	0	0
channel-forming oxyopinin peptide (Oxyopinin) family.	0	0	0	0	0
chlamydial porin (CP) family.	0	0	0	0	0
chloride carrier/channel (ClC) family.	29	19	1	44	26
chloroplast envelope anion channel-forming Tic110 family.	0	0	0	0	0
chloroplast envelope protein translocase (CEPT or tic-Toc) family.	171	180	20	242	227
chloroplast envelope/cyanobacterial membrane protein (CemA) family.	0	0	0	2	0
chloroplast maltose exporter (MEX) family.	0	0	0	1	0
choline transporter-like (CTL) family.	0	0	0	3	1
chromate ion transporter (CHR) family.	23	4	0	9	14
chrysophsin family.	0	0	0	0	0
citrate-Mg2+:H+ (CitM) citrate-Ca2+:H+ (CitH) symporter (CitMHS) family.	3	0	0	0	0
cl- channel peptide inhibitor (GaTx1) family.	0	0	0	0	0
claudin tight junction (Claudin) family.	0	0	0	0	0
clostridial cytotoxin (CCT) family.	7	12	1	48	52
clostridium difficile TcdE holin family.	0	0	0	0	0
clostridium perfringens beta-2 toxin (Beta-2) family.	0	0	0	0	0
clostridium perfringens enterotoxin (CPE) family.	0	0	0	0	0
colicin J lysis (Cjl) family.	0	0	0	0	0
colicin lysis protein (CLP) family.	0	0	0	0	0
ComC DNA uptake competence (ComC) family.	1	0	0	7	4
concentrative nucleoside transporter (CNT) family.	38	17	3	48	45
conotoxin O (Conotoxin) family.	0	0	0	0	0
copper resistance (CopD) family.	4	0	0	0	0
copper transporter (Ctr) family.	0	0	0	0	0
CorA metal ion transporter (MIT) family.	13	3	0	6	0
coronavirus viroporin E protein (Viroporin E) family.	0	0	0	0	0
corynebacterial porin A (PorA) family.	0	0	0	0	0
corynebacterial porin B (PorB) family.	0	0	0	0	0
coxiella porin P1 (CPP1) family.	0	0	0	0	0
Cph1 holin family.	0	0	0	0	0
crystal protein (Cry) family.	0	0	0	0	0
curli fiber subunit, CsgA, porin, CsgG (GsgG) family.	2	0	0	3	8
cyanobacterial porin (CBP) family.	2	0	0	2	17
cyclodextrin porin (CDP) family.	0	0	0	0	0
cytochrome b561 (Cytb561) family.	0	0	0	0	0
cytochrome oxidase biogenesis (Oxa1) family.	54	30	2	99	95
cytohemolysin (CHL) family.	0	0	0	0	0
cytolytic delta endotoxin (Cyt1/2) family.	0	0	0	0	0
cytoplasmic membrane-periplasmic auxiliary-1 (MPA1) protein with cytoplasmic (C) domain (MPA1-C or MPA1+C) family.	44	16	1	43	25
cytoplasmic membrane-periplasmic auxiliary-2 (MPA2) family.	3	0	0	3	2
cytotoxic amylin family.	0	0	0	0	0
cytotoxic major fimbrial subunit (MrxA) family.	0	0	0	0	0
DedA or YdjX-Z (DedA) family.	17	11	0	36	33
defensin family.	0	0	0	0	0
dermaseptin family.	0	0	0	0	0
dicarboxylate/amino acid:cation (Na+ or H+) symporter (DAACS) family.	91	21	4	63	43
diphtheria toxin (DT) family.	0	0	0	0	0
dipicolinic acid transporter (DPA-T) family.	0	0	0	0	0
disulfide bond oxidoreductase B (DsbB) family.	0	0	0	7	2
disulfide bond oxidoreductase D (DsbD) family.	45	27	1	123	123
divalent anion:Na+ symporter (DASS) family.	96	52	8	136	82
divergicin A family.	1	0	0	0	0
DotA/TraY (DotA/TraY) family.	2	0	0	1	3
double stranded RNA transporter (dsRNA-T) family.	0	0	0	1	1
drug/metabolite transporter (DMT) superfamily.	124	89	4	392	458
dynorphin channel-forming neuropeptide (Dynorphin) family.	0	0	0	0	0
earthworm lysenin toxin (Lysenin) family.	0	0	0	0	0
endophilin family.	1	0	0	0	0
endoplasmic reticular retrotranslocon (ER-RT) family.	65	46	3	119	81
endoplasmic reticulum retrieval Protein1 (Putative heavy metal Transporter) (Rer1) family.	0	0	0	1	0
epithelial chloride channel (E-ClC) family.	2	1	0	1	2
epithelial Na+ channel (ENaC) family.	2	4	0	8	13
equilibrative nucleoside transporter (ENT) family.	0	0	0	0	2
EsxA/EsxB protein secretion pathway (EPSP) family.	1	0	0	0	0
ethanol utilization/transport (Eut) protein family.	6	2	0	4	6
ethanolamine facilitator (EAF) family.	1	0	0	0	0
eukaryotic cytochrome b561 (Cytb561) family.	0	0	0	0	0
eukaryotic riboflavin transporter (E-RFT) family.	0	0	0	0	0
ExeAB secretin assembly/export complex.	14	8	0	11	7
extracellular metal oxido-reductase (EMOR) family.	1	1	0	2	0
ezrin/radixin/moesin (Ezrin) family.	0	0	0	0	0
ezrin/radixin/moesin-binding phosphoprotein 50 (EBP50) family.	1	0	0	1	0
FadL outer membrane protein (FadL) family.	13	2	0	2	0
fatty acid binding protein (FABP) family.	0	0	0	0	0
ferroportin (FP) family.	0	0	0	0	1
ferrous iron uptake (FeoB) family.	70	42	2	82	93
filamentous phage exporter (FPhE) family.	1	1	0	2	0
filamentous phage gp3 channel-forming protein (FP-gp3) family.	1	0	0	0	0
fimbrilin/protein exporter (FPE) family.	0	0	0	0	1
folate receptor (FR) family.	0	0	0	0	0
folate-biopterin transporter (FBT) family.	0	0	0	6	5
formate-nitrite transporter (FNT) family.	1	1	0	1	2
francisella siderophore transporter (FST) family.	0	0	0	0	0
frataxin family.	0	1	0	3	0
fst toxin (Fst) family.	0	0	0	0	0
fusobacterial outer membrane porin (FomP) family.	0	0	0	0	0
gamma-secretase (gamma-Secretase) family.	0	0	0	0	0
gap junction-forming connexin family.	7	2	0	10	15
gap junction-forming innexin family.	0	0	0	0	0
gassericin family.	0	0	0	0	0
general bacterial porin (GBP) family.	14	3	0	18	3
general secretory pathway (Sec) family.	570	185	19	681	610
geobacter nanowire electron transfer (G-NET) family.	12	7	1	15	23
gluconate:H+ symporter (GntP) family.	10	5	1	14	9
glucose-selective OprB porin (OprB) family.	8	3	0	1	0
glutamate-gated ion channel (GIC) family of neurotransmitter receptors.	1	4	0	0	6
glutamate:Na+ symporter (ESS) family.	1	0	0	0	0
glutamine dumper 1 (GDU1) family.	0	0	0	0	0
glycerol uptake (GUP) family.	6	3	0	10	3
glycoside-pentoside-hexuronide (GPH):cation symporter family.	23	7	0	50	53
goadsporin immunity protein, GodI family.	11	2	1	8	5
golgi pH regulator (GPHR) family.	0	0	0	0	0
golgi to ER trafficking protein (GET3) family.	0	1	0	0	0
Gp27/5 T4-baseplate (T4-BP) family.	12	8	0	19	27
gram-positive bacterial hemoglobin receptor (Isd) family.	0	0	0	0	0
H+ or Na+-translocating NADH dehydrogenase (NDH) family.	1136	500	66	1303	1436
H+- or Na+-translocating bacterial flagellar motor/ExbBD outer membrane transport energizer (Mot/Exb) superfamily.	136	93	6	205	189
H+- or Na+-translocating F-type, V-type and A-type ATPase (F-ATPase) superfamily.	386	162	17	532	463
H+-translocating F420H2 dehydrogenase (F420H2DH) family.	119	69	10	90	67
H+-translocating pyrophosphatase (H+-PPase) family.	118	35	8	100	88
H2:heterodisulfide oxidoreductase (HHO) family.	34	22	4	48	32
haemolytic lectin, CEL-III (CEL-III) family.	0	0	0	0	0
helicobacter outer membrane porin (HOP) family.	0	0	0	0	0
hepatitis C virus P7 viroporin cation-selective channel (HCV-P7) family.	0	0	0	0	0
heteromeric odorant receptor channel (HORC) family.	0	0	0	0	0
HIV viral protein R (Vpr) family.	0	0	0	0	0
HIV-1 TAT peptide translocator (HIV-TAT1) family.	0	0	0	0	0
hly III family.	10	5	0	4	3
HlyC/CorC (HCC) family.	103	49	2	152	120
Homer1 family of excitation-contraction coupling proteins.	0	0	0	0	0
homotrimeric cation channel (TRIC) family.	8	3	0	6	4
HP1 holin family.	0	0	0	0	0
human immunodeficiency virus type I, HIV-1 (Retrovirdiac) vpu channel (Vpu-C) family.	0	0	0	0	0
human SARS caronavirus viroporin (SARS-VP).	0	0	0	0	0
human T-lymphotropic virus I P13 protein (HTLV1-P13) family.	0	0	0	0	0
huntington-interacting protein 14 (HIP14) family.	6	1	0	8	14
huwentoxin-1 (Huwentoxin-1) family.	0	0	0	0	0
hydroxy/aromatic amino acid permease (HAAAP) family.	1	1	0	5	4
ignicoccus outer membrane alpha-helical porin family.	0	0	0	0	0
immunophilin-like prolyl:peptidyl isomerase regulator (I-PPI) family.	1	5	1	9	7
inorganic phosphate transporter (PiT) family.	52	20	3	30	25
insect nodavirus channel-forming chain F (Gamma-Peptide) family.	0	0	0	0	0
insect/fungal defensin (Insect/fungal Defensin) family.	0	0	0	0	0
integral membrane peroxisomal protein importer-2 (PPI2) family.	0	0	0	0	0
intimin/invasin (Int/Inv) or autotransporter-3 (AT-3) family.	5	0	0	37	39
intracellular chloride channel (CLIC) family.	23	28	2	46	45
intracellular chloride channel (ICC) family.	0	0	0	0	0
inward rectifier K+ channel (IRK-C) family.	32	10	1	15	21
ion-translocating microbial rhodopsin (MR) family.	4	0	0	77	60
iron/lead transporter (ILT) superfamily.	86	55	2	46	30
K+ channel accessory protein (KChAP) family.	0	0	0	0	0
K+ transporter (Trk) family.	137	73	4	273	276
K+ uptake permease (KUP) family.	37	2	0	0	0
kinase/phosphatase/cyclic-GMP synthase/cyclic di-GMP hydrolase (KPSH) family.	66	58	3	42	13
KX blood-group antigen (KXA) family.	0	0	0	0	0
L-lysine exporter (LysE) family.	3	1	0	30	32
lactacin X family.	0	0	0	0	0
lactate permease (LctP) family.	16	5	2	3	2
lacticin 481 family.	0	0	0	0	0
lacticin Q family.	0	0	0	0	0
lactocin S family.	0	0	0	0	0
lactococcin 972 family.	0	0	0	0	0
lactococcin A family.	0	0	0	0	0
lactococcin G family.	0	0	0	0	0
lactococcus lactis phage r1t holin family.	0	0	0	0	0
lactocyclicin Q family.	0	0	0	0	0
lambda, holin S (lambda Holin) family.	0	0	0	0	0
large conductance mechanosensitive ion channel (MscL) family.	11	0	0	3	3
legionella major-outer membrane protein (LM-OMP) family.	1	0	1	0	0
leptospira porin OmpL1 (LP-OmpL1) family.	0	0	0	0	0
leukotoxin secretion morphogenesis protein C (MorC) family.	3	3	0	1	0
lipid-translocating exporter (LTE) family.	0	0	0	0	0
listeria phage A118 holin (hol118) family.	0	0	0	0	0
long (4C-C) scorpion toxin (L-ST) superfamily.	0	0	0	0	0
long chain fatty acid translocase (lcFAT) family.	0	0	0	0	0
low affinity cation transporter (LCT) family.	0	0	0	0	0
low affinity Fe2+ transporter (FeT) family.	0	0	0	0	0
LrgA holin family.	0	0	0	0	0
ly-6 neurotoxin-like Protein1 precursor (Lynx1) family.	0	0	0	0	0
LydA holin family.	0	0	0	0	0
lysosomal cobalamin (B12) transporter (L-B12T) family.	0	0	0	1	1
lysosomal cystine transporter (LCT) family.	0	0	0	2	1
lysosomal protein import (LPI) family.	0	0	0	0	0
magainin family.	0	0	0	0	0
magnesium Transporter1 (MagT1) family.	0	0	0	0	0
major facilitator superfamily (MFS).	579	358	17	649	524
major intrinsic protein (MIP) family.	39	8	1	62	43
malonate:Na+ symporter (MSS) family.	1	1	0	10	3
MamG (LG)4 repeat (MamG) family.	0	0	0	0	0
mammalian reovirus pre-forming peptide, mu-1 (Mu-1) family.	0	0	0	0	0
maurocalcine family.	0	0	0	0	0
MceB immunity protein (MceB) family.	0	0	0	0	0
meckel syndrome protein (Meckelin) family.	0	0	0	3	1
melittin family.	0	0	0	0	0
membrane attack complex/perforin (MACPF) family.	0	0	0	0	0
membrane fusion protein (MFP) family.	37	18	1	25	18
membrane Mg2+ transporter (MMgT) family.	0	0	0	0	0
MerC mercuric ion (Hg2+) uptake (MerC) family.	2	0	0	0	0
MerE mercuric ion (Hg2+) permease (MerE) family.	2	0	0	0	0
MerF mercuric ion (Hg2+) uptake (MerF) family.	2	2	0	0	0
MerTP mercuric ion (Hg2+) permease (MerTP) family.	11	11	0	4	1
metal homeostasis protein (MHP) family.	0	0	0	0	0
metal ion (Mn2+-iron) transporter (Nramp) family.	8	2	0	6	3
Mg2+ transporter-E (MgtE) family.	43	24	1	84	82
microcin E492/C24 (Microcin E492) family.	0	0	0	0	0
microcin J25 (Microsin J25) family.	0	0	0	0	0
minor capsid protein, gp7 of baccilus subtilis phage SPP1 (gp7) family.	0	0	0	0	0
mistic family.	0	0	0	0	0
mitochondrial and plastid porin (MPP) family.	0	0	0	0	0
mitochondrial Ca2+ uniport channel (MICC) family.	0	0	0	0	0
mitochondrial carrier (MC) family.	3	0	0	41	20
mitochondrial inner membrane K+/H+ and Ca2+/H+ exchanger (LetM1) family.	0	0	0	1	1
mitochondrial inner/outer membrane fusion (MMF) family.	0	0	0	3	2
mitochondrial outer membrane insertion pathway (MOM-IP) family.	2	1	0	5	15
mitochondrial protein translocase (MPT) family.	24	24	0	104	108
mitochondrial tricarboxylate carrier (MTC) family.	0	0	0	0	0
mitochondrial tRNA import complex (M-RIC) (Formerly 9.C.8).	0	0	0	0	0
Mn2+ homeostasis protein (MnHP) family.	0	0	0	0	0
molecule against microbes A (MamA) family.	0	0	0	0	0
monovalent cation (K+ or Na+):proton antiporter-3 (CPA3) family.	52	29	1	16	27
monovalent cation:proton antiporter-1 (CPA1) family.	40	11	1	29	10
monovalent cation:proton antiporter-2 (CPA2) family.	75	25	4	39	27
multicomponent putative SpoIIIAE exporter (SpoIIIA-E) family.	1	3	0	3	1
multidrug/oligosaccharidyl-lipid/polysaccharide (MOP) flippase superfamily.	117	81	7	281	279
mycobacterial porin (MBP) family.	0	0	0	0	0
mycobacterial PPE41 protein secretion system (MPSS) family.	3	0	0	0	0
myelin proteolipid protein (MPLP) family.	0	0	0	2	3
Na+ channel auxiliary subunit beta1-beta4 (SCA-beta) family.	0	0	0	0	0
Na+ transporting methyltetrahydromethanopterin:coenzyme M methyltransferase (NaT-MMM) family.	0	0	0	0	0
Na+- or H+-pumping formyl methanofuran dehydrogenase (FMF-DH) family.	30	22	0	38	41
Na+-dependent bicarbonate transporter (SBT) family.	2	0	0	4	4
Na+-translocating NADH:quinone dehydrogenase (Na-NDH) family.	104	29	3	209	174
Na+-transporting carboxylic acid decarboxylase (NaT-DC) family.	281	147	22	423	382
Na+/K+/Ca2+ channel targeting tarantula huwentoxin (THT) family.	0	0	0	0	0
Nedd4-family interacting protein-2 (Nedd4) family.	1	0	0	11	8
neurotransmitter receptor, cys loop, ligand-gated ion channel (LIC) family.	2	0	0	15	25
neurotransmitter:sodium symporter (NSS) family.	33	11	2	48	39
NhaA Na+:H+ antiporter (NhaA) family.	28	16	0	36	29
NhaB Na+:H+ antiporter (NhaB) family.	4	0	0	15	24
NhaC Na+:H+ antiporter (NhaC) family.	28	15	3	30	29
NhaD Na+:H+ antiporter (NhaD) family.	12	1	1	17	18
NhaE Na+(K+):H+ antiporter (NhaE) family.	0	0	0	0	0
Ni2+-Co2+ transporter (NiCoT) family.	4	1	0	3	0
niacin/nicotinamide transporter (NNT) family.	0	0	0	0	0
nicotinamide ribonucleoside (NR) uptake permease (PnuC) family.	1	1	0	22	21
nisin family.	0	0	0	0	0
non ABC multidrug exporter (N-MDE) family.	0	0	0	0	0
non-classical protein exporter (NCPE) family.	0	0	0	0	0
non-selective cation channel-1 (NSCC1) family.	0	0	0	0	0
non-selective cation channel-2 (NSCC2) family.	0	0	0	0	0
nuclear import tax protein (Tax) family.	0	0	0	0	0
nuclear mRNA exporter (mRNA-E) family.	163	85	9	178	121
nuclear pore complex (NPC) family.	3	0	0	16	18
nuclear t-RNA exporter (t-Exporter) family.	2	1	0	11	11
nucleobase:cation symporter-1 (NCS1) family.	24	4	0	52	67
nucleobase:cation symporter-2 (NCS2) family.	25	8	1	15	13
nucleoside-specific channel-forming outer membrane porin (Tsx) family.	2	0	0	0	0
nucleotide-sensitive anion-selective channel, ICln family.	0	0	0	0	0
oligogalacturonate-specific porin (KdgM) family.	0	0	0	0	0
oligopeptide transporter (OPT) family.	29	5	2	22	10
OmpA-OmpF porin (OOP) family.	40	13	1	27	16
OmpG porin (OmpG) family.	0	0	0	0	0
Oms28 porin (Oms28P) family.	0	0	0	0	0
Oms66 porin (Oms66P) family.	0	0	0	0	0
organic solute transporter (OST) family.	0	0	0	0	0
organo anion transporter (OAT) family.	0	0	0	0	0
outer bacterial membrane secretin family.	66	19	3	94	91
outer membrane auxiliary (OMA) protein family.	24	20	0	107	65
outer membrane factor (OMF) family.	37	21	2	87	90
outer membrane fimbrial usher porin (FUP) family.	13	2	0	2	0
outer membrane lipopolysaccharide export porin (LPS-EP) family.	83	40	6	196	251
outer membrane lipoprotein-A (OmlA) family.	6	2	0	11	8
outer membrane LolAB lipoprotein insertion apparatus (LolAB) family.	4	4	0	10	2
outer membrane porin (OPr) family.	25	4	0	0	0
outer membrane protein insertion porin (Bam Complex) (OmpIP) family.	180	120	9	361	471
outer membrane protein secreting main terminal branch (MTB) family.	320	105	12	245	188
outer membrane receptor (OMR) family.	619	225	10	742	622
p-aminobenzoyl-glutamate transporter (AbgT) family.	10	4	0	6	2
P-type ATPase (P-ATPase) superfamily.	329	78	4	127	92
P2 holin TM (P2 Holin) family.	0	0	0	0	0
P21 holin S (P21 Holin) family.	0	0	0	0	0
PE-PGRS protein family.	0	0	0	0	0
pediocin family.	0	0	0	0	0
pentraxin family.	1	0	0	2	0
peptide translocating syndecan family.	0	0	0	0	0
peptidoglycolipid addressing protein (GAP) family.	0	0	0	0	0
peroxisomal protein importer (PPI) family.	49	68	2	118	106
pertussis toxin (PTX) family.	2	1	0	1	3
PF27 family.	1	0	0	2	0
phage infection protein (PIP) family.	5	3	0	11	6
phage P22 cell envelope-penetrating needle (P22-CEN) family.	0	0	0	0	0
phage P22 injectisome family.	0	0	0	0	0
phage T7 injectisome family.	19	16	0	42	43
phagocyte (gp91phox) NADPH oxidase family.	10	0	0	13	9
phi11 holin family.	0	0	0	0	0
phiAdh holin family.	0	0	0	0	0
phiU53 holin family.	0	0	0	0	0
phosphate permease (Pho1) family.	0	0	0	3	0
phosphate:Na+ symporter (PNaS) family.	21	8	2	25	8
phospholamban (Ca2+-channel and Ca2+-ATPase Regulator) (PLB) family.	0	0	0	0	0
phospholemman (PLM) family.	0	0	0	0	0
phospholipid importer beta,-subunit (PLI-beta,) family.	0	0	0	1	2
phosphotransferase system enzyme I (EI) family.	70	41	0	66	80
phosphotransferase system HPr family.	4	5	0	9	11
photosynthetic reaction center (PRC) family.	34	11	0	52	67
pilosulin family.	0	0	0	0	0
plant defensin family.	0	0	0	0	0
plant photosystem I supercomplex (PSI) family.	1	1	0	27	23
plant plasmodesmata (PPD) family.	37	34	1	43	54
plant thionine (PT) family.	0	0	0	0	0
plantaricin EF family.	0	0	0	0	0
plantaricin JK family.	0	0	0	0	0
plasmolipin family.	0	0	0	0	0
plastid outer envelope porin of 16 kDa (OEP16) family.	0	0	0	0	0
plastid outer envelope porin of 21 kDa (OEP21) family.	0	0	0	1	0
plastid outer envelope porin of 24 kDa (OEP24) family.	0	0	0	0	0
plastid outer envelope porin of 37 kDa (OEP37) family.	0	0	0	0	0
poliovirus 2B viroporin family.	0	0	0	0	0
poly acetyl glucosamine porin (PgaA) family.	0	1	0	0	0
polycystin cation channel (PCC) family.	1	1	0	11	3
pore-forming amphipathic helical peptide HP(2-20) (HP2-20) family.	48	26	1	130	134
pore-forming beta,-defensin (beta,-Defensin) family.	0	0	0	0	0
pore-forming equinatoxin family.	0	0	0	0	0
pore-forming ESAT-6 protein (ESAT-6) family.	0	0	0	0	0
pore-forming haemolysin E (HlyE) family.	0	0	0	0	0
pore-forming maculatin peptide (Maculatin) family.	0	0	0	0	0
pore-forming RTX toxin (RTX-toxin) family.	39	23	2	33	39
pore-forming tail tip pb2 protein of phage T5 (T5-pb2) family.	2	1	0	2	2
pore-forming trialysin family.	0	0	0	0	0
possible outer membrane secretory protein LeoA family.	0	0	0	0	0
PRD1 phage DNA delivery (PRD1-DD) family.	0	0	0	0	0
PRD1 phage P35 holin family.	0	0	0	0	0
presenilin ER Ca2+ leak channel (Presenilin) family.	3	1	0	5	0
prion peptide fragment (PrP-F) family.	0	0	0	0	0
probable protein translocating porphyromonas gingivalis porin (PorT) family.	0	0	0	2	2
prokaryotic molybdopterin-containing oxidoreductase (PMO) family.	222	110	15	222	246
prokaryotic riboflavin transporter (P-RFT) family.	0	0	0	0	0
prokaryotic succinate dehydrogenase (SDH) family.	148	73	12	187	174
propionicin family.	0	0	0	0	0
proposed fatty acid transporter (FAT) family.	493	305	27	678	703
proton-dependent oligopeptide transporter (POT) family.	33	9	2	35	37
proton-translocating cytochrome oxidase (COX) superfamily.	361	154	12	540	512
proton-translocating quinol:cytochrome c reductase (QCR) superfamily.	57	26	1	148	161
proton-translocating transhydrogenase (PTH) family.	219	77	12	309	285
psalmotoxin-1 (PcTx1) family.	0	0	0	0	0
pseudomanas syringae HrpZ target host cell membrane cation channel (HrpZ) family.	0	0	0	0	0
pseudomonas aeruginosa hol holin family.	0	0	0	0	0
pseudomonas exotoxin A (P-ExoA) family.	0	0	0	0	0
pseudomonas OprP porin (POP) family.	11	4	1	2	1
pseudopleuronectes americanus (flounder) pleurocidin family.	0	0	0	0	0
PTS fructose-mannitol (Fru) family.	40	22	1	32	40
PTS galactitol (Gat) family.	2	0	0	0	0
PTS glucitol (Gut) family.	0	0	0	4	7
PTS glucose-glucoside (Glc) family.	7	2	0	7	3
PTS L-ascorbate (L-Asc) family.	0	0	0	0	0
PTS lactose-N,N'-diacetylchitobiose-beta,-glucoside (Lac) family.	0	0	0	1	0
PTS mannose-fructose-sorbose (Man) family.	5	6	0	7	7
puroindoline family.	0	0	0	0	0
putative 4-toluene sulfonate uptake permease (TSUP) family.	6	12	1	21	26
putative arginine transporter (ArgW) family.	2	2	0	1	0
putative bacterial murein precursor exporter (MPE) family.	70	29	4	186	176
putative channel forming 2MTSs MamC family.	0	0	0	0	0
putative channel-forming 3TMSs MamF family.	1	0	0	0	0
putative cholesterol transporter (Start1) family.	0	0	0	0	0
putative cobalt transporter (CbtAB) family.	6	4	0	5	5
putative ductin channel (Ductin) family.	0	0	0	1	1
putative heme handling protein (HHP) family.	95	54	5	250	284
putative inorganic carbon (HCO3-) transporter/O-antigen polymerase (ICT/OAP) family.	0	0	0	0	0
putative ion (H+ or Na+)-translocating NADH:ferredoxin oxidoreductase (NFO) family.	21	5	0	5	7
putative low affinity Ca2+ channel (LACC) family.	0	0	0	0	0
putative metal transporter (PmtA) family.	0	0	0	0	0
putative Mg2+ transporter-C (MgtC) family.	7	3	0	1	3
putative na-independent organic solute carrier protein (OSCP1) family.	0	0	0	0	1
putative peptide transporter carbon starvation CstA family.	21	7	1	12	6
putative peptide uptake or activated fatty acid export permease (PUP) family.	19	8	1	29	29
putative permease Duf318 family.	1	2	0	22	14
putative pore-forming entericidin (ECN) family.	0	0	0	0	0
putative pore-forming hydrogenosomal membrane protein Hmp35 (Hmp35 ) family.	0	0	0	0	0
putative SdpAB peptide antibiotic-like killing factor exporter (SdpAB) family.	0	0	0	0	0
putative sulfate transporter (CysZ) family.	1	1	0	0	1
putative thyronine-transporting transthyretin family.	5	8	0	34	38
putative transporter (YhgE) family.	1	0	0	0	0
putative tripartite Zn2+ transporter (TZT) family.	30	21	2	74	91
putative type VI symbiosis/virulence secretory pathway (VISP) family.	420	141	7	308	311
putative vectorial glycosyl polymerization (VGP) family.	86	72	12	213	183
pyocin R2 phage P2 tail fiber protein (Pyocin R2) family.	4	0	0	1	0
raffinose porin (RafY) family.	0	1	0	0	0
rBAT transport accessory protein (rBAT) family.	22	7	0	16	21
RD1 or ESX-1/snm protein secretion system (RD1) family.	4	1	0	4	12
reduced folate carrier (RFC) family.	0	0	0	0	0
reovirus FAST fusion protein (R-FAST) famly.	0	0	0	0	0
resistance to homoserine/threonine (RhtB) family.	23	15	1	79	89
resistance-nodulation-cell division (RND) superfamily.	1139	363	30	913	921
rhodobacter PorCa porin (RPP) family.	0	0	0	0	0
ryanodine-inositol 1,4,5-triphosphate receptor Ca2+ channel (RIR-CaC) family.	0	0	0	3	13
SdpC (Peptide-antibiotic killer Factor) immunity protein, SdpI family.	1	0	0	0	0
sea anemone peptide toxin (APETx) family.	0	0	0	0	0
sea anemone peptide toxin class 2 (Kalicludine) family.	0	3	0	4	2
sea anemone peptide toxin class III (ShI) family.	0	0	0	0	0
sea anemone peptide toxin, class 1 (BgK) family.	0	0	0	0	0
sea anenome peptide toxin class 4 (SHTX) family.	0	0	0	0	0
SecDF-associated single transmembrane protein, YajC family.	13	13	1	39	45
secretin auxiliary lipoprotein (SAL) family.	0	0	0	0	0
selenoprotein P hydrogen selenide uptake protein (SelP) family.	0	0	0	0	0
selenoprotein P receptor (SelP-receptor) family.	1	3	0	6	3
sensor histidine kinase (SHK) family.	8	3	0	2	2
septal DNA translocator (S-DNA-T) family.	120	37	5	124	133
serratia-type pore-forming toxin (S-PFT) family.	1	1	0	0	1
shiga toxin B-chain (ST-B) family.	0	0	0	0	0
short chain amide and urea porin (SAP) family.	5	0	0	1	0
short chain fatty acid uptake (AtoE) family.	10	2	0	10	7
short scorpion toxin (SST) superfamily.	0	0	0	0	0
silicon transporter (Sit) family.	0	0	0	0	0
slow voltage-gated K+ channel accessory protein (MinK) family.	0	0	0	0	0
small conductance mechanosensitive ion channel (MscS) family.	81	50	4	106	77
snake cytotoxin (SCT) family.	0	0	0	0	0
sodium channel auxiliary subunit TipE (SCAT) family.	0	0	0	0	0
solute:sodium symporter (SSS) family.	449	312	25	525	454
spanin family.	3	7	0	11	12
SphH hemolysin (SphH) family.	0	0	0	0	1
spider toxin (STx2) family.	0	0	0	0	0
spirochete outer membrane porin (S-OMP Family).	0	0	0	0	0
staphylococcus aureus putative quorum sensing peptide exporter, AgrB family.	0	0	0	0	0
stefin B pore-forming protein (Stefin B) family.	0	0	0	0	0
stomatin/podocin/band 7/nephrosis.2/SPFH (Stomatin) family.	50	44	3	66	56
streptococcal pore-forming CAMP factor (CAMP-F) family.	0	0	0	0	0
streptococcus pyogenes streptolysin S family.	0	0	0	0	0
subtilosin family.	0	0	0	0	0
sugar porin (SP) family.	2	1	1	0	0
sulfate permease (SulP) family.	82	46	5	71	50
synaptic vesicle-associated Ca2+ channel, flower (Flower or Cg6151-p) family.	0	0	0	0	0
synaptosomal vesicle fusion pore (SVF-Pore) family.	2	1	0	12	11
synuclein family.	0	0	0	0	0
T4 holin family.	0	0	0	0	0
T4 immunity holin family.	0	0	0	0	0
T7 holin family.	0	0	0	0	0
tachyplesin family.	0	0	0	0	0
tellurium ion resistance (TerC) family.	7	2	1	4	3
telurite-resistance/dicarboxylate transporter (TDT) family.	17	17	0	19	18
testis-enhanced gene transfer (TEGT) family.	18	7	3	25	25
tetratricopeptide repeat (Tpr1) family.	1	1	0	2	1
thiol-activated cholesterol-dependent cytolysin (CDC) family.	0	0	0	2	1
threonine/serine exporter (ThrE) family.	0	2	0	0	0
thuricin S family.	0	0	0	0	0
tight adherence (Pilus) biogenesis apparatus (TABA) family.	3	0	0	0	0
TMS recognition/insertion complex (TRC) family.	1	1	0	2	0
TonB-ExbB-ExbD/TolA-TolQ-TolR (TonB) family of auxiliary proteins for energization of outer membrane receptor (OMR)-mediated active transport.	100	75	8	189	160
toxic hok/gef protein (Hok/Gef) family.	0	0	0	0	0
transfer clostridial plasmid conjugative system (Tcp-Conj) family.	3	8	0	9	5
transient receptor potential Ca2+ channel (TRP-CC) family.	28	11	4	30	50
treponema porin (T-por) family.	0	0	0	0	0
treponema porin major surface protein (TP-MSP) family.	0	0	0	0	0
tricarboxylate transporter (TTT) family.	94	41	6	55	75
triflin toxin (Triflin or CRISP) family.	0	0	0	1	0
tripartite ATP-independent periplasmic transporter (TRAP-T) family.	300	143	11	298	314
tripartite haemolysin BL (HBL) family.	0	0	0	0	0
twin arginine targeting (Tat) family.	42	39	0	99	111
two-component enterococcus faecalis cytolysin (EFC) family.	0	0	0	0	0
two-partner secretion (TPS) family.	7	1	0	8	8
type A influenza virus matrix-2 channel (M2-C) family.	0	0	0	0	0
type B influenza virus matrix protein 2 (BM2-C) family.	0	0	0	0	0
type B influenza virus NB channel (NB-C) family.	0	0	0	0	0
type C influenza virus CM2 channel (CM2-C) family.	0	0	0	0	0
type III (Virulence-related) secretory pathway (IIISP) family.	191	65	8	152	162
type III secretion system plant host cell membrane pore-forming HrpF family.	0	0	0	0	0
type IV (Conjugal DNA-protein transfer or VirB) secretory pathway (IVSP) family.	345	131	8	310	254
unconventional protein secretion (UPS) system.	0	0	0	4	4
universal stress protein-B (UspB) family.	0	0	0	0	0
unknown BART superfamily-1 (UBS1) family.	7	2	0	1	0
unknown IT-1 (UIT1) family.	0	1	0	0	0
unknown IT-10 (UIT10) family.	0	0	0	0	0
unknown IT-11 (UIT11) family.	0	0	0	0	0
unknown IT-2 (UIT2) family.	3	2	0	2	0
unknown IT-3 (UIT3) family.	10	1	0	3	0
unknown IT-4 (UIT4) family.	0	0	0	0	0
unknown IT-5 (UIT5) family.	0	0	0	0	0
unknown IT-6 (UIT6) family.	11	9	0	18	8
unknown IT-7 (UIT7) family.	1	1	0	0	0
unknown IT-8 (UIT8) family.	0	0	0	0	0
unknown IT-9 (UIT9) family.	0	0	0	0	0
urate transporter (UAT) family.	0	0	0	0	0
urea transporter (UT) family.	2	0	0	0	0
urea/amide channel (UAC) family.	0	0	0	1	1
vacuolar iron transporter (VIT) family.	9	4	1	2	2
vacuolating cytotoxin (VacA) family.	0	0	0	0	0
VAMP-associated protein (VAP) family.	0	0	0	0	0
viral pore-forming membrane fusion protein-1 (VMFP1) family.	0	0	0	0	0
viral pore-forming membrane fusion protein-2 (VMFP2) family.	0	0	0	0	0
viral pore-forming membrane fusion protein-3 (VMFP3) family.	0	1	0	0	0
viral pore-forming membrane fusion protein-4 (VMFP4) family.	0	0	0	0	0
viral pore-forming membrane fusion protein-5 (VMFP5) family.	0	0	0	0	0
viral small hydrophobic protein (V-SHP) family.	0	0	0	0	0
vitamin A receptor/transporter (STRA6) family.	0	0	0	0	0
vitamin uptake transporter (VUT or ECF) family.	2	5	1	45	46
voltage-gated ion channel (VIC) superfamily.	95	79	7	204	208
voltage-gated K+ channel beta-subunit (Kvbeta) family.	92	88	4	200	190
voltage-gated proton channel (VPC) family.	0	0	0	0	0
whipworm stichosome porin (WSP) family.	0	0	0	0	0
YaaH family.	1	0	0	1	0
yeast killer toxin K1 (YKT-K1) family.	0	0	0	0	0
yeast stretch-activated, cation-selective, Ca2+ channel, Mid1 family.	0	0	0	0	0
YebN family.	4	0	0	1	0
YedZ family.	5	8	0	20	19
YggT or fanciful K+ uptake-B (FkuB, YggT) family.	4	5	0	26	27
YiaA-YiaB (YiaAB) family.	0	0	0	0	0
YqiH family.	20	21	3	54	69
zinc (Zn2+)-iron (Fe2+) permease (ZIP) family.	5	7	1	10	8
TOTAL	20546	9736	866	25611	24476
